# Supplementary material for: Systematic comparison of unilamellar vesicles reveals that archaeal core lipid membranes are more permeable than bacterial membranes
Source: PLoS Biol. 2023 Apr 4;21(4):e3002048. doi: 10.1371/journal.pbio.3002048 (PMC10072491; doi:10.1371/journal.pbio.3002048)
Supplement: S1 File — Data A. Numerical values of the temporal dependence of CF fluorescence in individual vesicles made of archaeal 4ME diether G1PC lipids or bacterial diester G3PE-PG-CA lipids exposed to glycine, alanine, leucine, aspartic acid, glutamine, tryptophan, glyceraldehyde, dihydroxyacetone, glycerol, deoxyribose, ribose, arabinose, urea, cytosine, uracil, phosphonate, adenine, or guanine. These data are used in Figs 2, S1 and S2. Data B. Numerical values of the mean temporal dependence of CF fluorescence in vesicles made of bacterial diester G3PE-PG-CA lipids or bacterial diester G3PE lipids exposed to urea, glycine, glycerol, phosphonate, deoxyribose, and ribose. These data are used in S4 Fig. Data C. Numerical values of the mean temporal dependence of CF fluorescence in vesicles made of archaeal 4ME diether G1PC lipids, 4ME diether G3PC lipids, diether G3PC lipids, 4ME Diester G3PC, or bacterial diester G3PE-PG-CA lipids exposed to urea, glycine, glycerol, phosphonate, deoxyribose, and ribose. These data are used in Fig 3. Data D. Numerical values of the mean temporal dependence of CF fluorescence in vesicles made of 12:0 Diether G3PC lipids, 16:0 Diether G3PC lipids, or 18:0 Diether G3PC lipids exposed to urea, glycine, glycerol, phosphonate, deoxyribose, and ribose. These data are used in S5 Fig. Data E. Numerical values of the mean temporal dependence of CF fluorescence in vesicles made of 18:0 Diether G3PC lipids or 18:1 Diether G3PC lipids exposed to urea, glycine, glycerol, phosphonate, deoxyribose, and ribose. These data are used in S6 Fig. (XLSX) [file pbio.3002048.s011.xlsx]

## Sheet: Data A
		Glycine in archaeal 4ME diether G1PC lipids													Glycine in bacterial diester G3PE-PG-CA lipids													Alanine in archaeal 4ME diether G1PC lipids											Alanine in bacterial diester G3PE-PG-CA lipids
Time (min)		vesicle 1	vesicle 2	vesicle 3	vesicle 4	vesicle 5	vesicle 6	vesicle 7	vesicle 8	vesicle 9	vesicle 10	vesicle 11	vesicle 12		vesicle 1	vesicle 2	vesicle 3	vesicle 4	vesicle 5	vesicle 6	vesicle 7	vesicle 8	vesicle 9	vesicle 10	vesicle 11	vesicle 12		vesicle 1	vesicle 2	vesicle 3	vesicle 4	vesicle 5	vesicle 6	vesicle 7	vesicle 8	vesicle 9	vesicle 10		vesicle 1	vesicle 2	vesicle 3	vesicle 4	vesicle 5	vesicle 6	vesicle 7	vesicle 8	vesicle 9	vesicle 10
0		0	0	0	0	0	0	0	0	0	0	0	0		0	0	0	0	0	0	0	0	0	0	0	0		0	0	0	0	0	0	0	0	0	0		0	0	0	0	0	0	0	0	0	0
0.5		4.53	-0.032	0.76	4.638	0.712	1.01	6.552	2.101	0.91	3.833	4.197	2.846		-0.371	-0.906	-1.033	-2.125	-3.213	1.261	0.461	1.306	-0.205	1.084	-2.139	1.007		2.947	1.287	4.037	0.667	-1.08	2.736	1.209	-0.953	1.426	0.413		-1.047	-2.125	1.517	-3.623	-0.026	-6.695	-2.623	-1.73	-6.201	-11.813
1		4.603	1.941	1.457	9.015	2.487	-0.023	12.788	3.175	3.01	6.698	8.6	6.911		-0.91	-5.292	-2.062	-2.925	-5.05	0.484	0.505	2.981	-2.752	1.271	-0.548	1.936		4.802	2.192	4.746	2.192	-1.841	4.246	6.314	0.147	3.028	0.087		-1.326	0.807	-1.908	0.687	0.304	-16.199	-7.364	0.745	-0.075	-18.204
1.5		5.364	3.375	2.132	11.079	4.415	0.139	15.685	5.477	6.833	8.39	12.001	8.302		-3.807	-4.609	-3.007	-4.207	-7.292	-0.437	3.398	-0.061	-0.198	2.957	-0.578	2.638		8.403	4.25	9.644	5.882	-0.194	5.852	6.597	1.033	3.971	2.625		-2.645	-1.015	-2.329	0.044	0.294	-15.562	-10.111	0.632	-1.022	-18.904
2		5.031	6.701	5.014	12.782	6.468	-0.173	21.931	5.588	8.561	10.386	14.566	10.867		-1.959	-6.333	-3.678	-3.828	-7.281	-1.294	2.141	2.905	1.295	5.096	-0.415	3.327		12.667	7.311	13.788	7.225	0.746	5.464	8.761	5.176	4.352	5.12		-3.463	-0.453	-6.903	0.427	0.173	-13.478	-10.001	0.335	-0.946	-18.23
2.5		5.692	7.085	6.444	17.324	10.359	0.558	24.293	9.044	10.41	12.334	13.752	15.158		-1.638	-3.982	-0.876	-2.014	-2.525	-2.53	4.281	4.255	-1.292	5.313	-2.331	4.909		17.555	8.696	16.797	9.79	3.311	5.005	10.52	7.309	4.28	3.202		-2.86	-0.171	-7.416	-0.992	1.123	-14.131	-9.335	1.509	-1.092	-19.395
3		7.559	9.142	8.025	20.578	10.882	0.78	24.458	11.79	12.086	14.107	16.317	17.723		1.312	-4.054	-0.122	-0.838	-1.453	-2.563	4.711	4.106	-1.86	5.596	-3.296	5.145		19.52	9.825	18.552	10.494	5.506	7.567	11.246	8.499	5.414	6.859		-3.902	-3.66	-2.637	-2.383	1.44	-12.946	-9.509	1.69	-0.852	-19.566
3.5		10.483	11.034	9.11	23.67	13.776	0.716	26.668	13.183	14.497	16.557	11.939	16.807		1.121	-2.788	1.322	1.191	-0.311	-4.7	4.189	7.75	-1.375	6.501	-3.369	6.115
4		10.697	13.209	12.058	27.925	14.878	0.811	27.012	15.191	17.394	18.553	10.963	17.62		1.057	-5.471	-0.117	0.505	-1.908	-3.813	4.828	7.315	-1.154	6.708	-3.675	7.602
4.5		11.296	15.299	13.486	28.523	18.69	0.287	31.785	18.082	18.121	21.485	13.096	20.116		1.955	-7.808	0.522	-0.362	-1.659	-2.668	7.958	8.272	-1.576	8.08	-2.851	7.712
5		11.4	16	14.5	29.1	18.9	0.5	32.3	18.5	18.2	22.4	13.4	21.1		1.456	-7.248	2.769	1.109	2.455	-1.91	7.386	10.012	0.376	9.123	-5.767	9.959
5.5		11.2	16.2	15	29.4	19	0.7	32.2	18.7	18.3	22.2	13.2	21.3		1.487	-6.605	2.352	2.754	2.082	-1.187	7.671	10.954	0.353	9.457	-5.056	10.346
6		11.3	16.1	15.1	29.3	19.3	0.8	32.4	19	18.2	22.5	13.5	21.2		1.874	-7.074	2.823	3.797	1.112	-1.4	7.5		0.414	8.903	-3.784	11.94
[truncated: 412 more columns]

## Sheet: Data B
		Urea in bacterial diester G3PE-PG-CA lipids			Urea in bacterial diester G3PE lipids			Glycine in bacterial diester G3PE-PG-CA lipids			Glycine in bacterial diester G3PE lipids			Glycerol in bacterial diester G3PE-PG-CA lipids			Glycerol in bacterial diester G3PE lipids			2-aminoethyl phosphonic acid in bacterial diester G3PE-PG-CA lipids			2-aminoethyl phosphonic acid in bacterial diester G3PE lipids			Deoxyribose in bacterial diester G3PE-PG-CA lipids			Deoxyribose in bacterial diester G3PE lipids			Ribose in bacterial diester G3PE-PG-CA lipids			Ribose in bacterial diester G3PE lipids
Time (min)		Fluorescence (a.u.)			Fluorescence (a.u.)			Fluorescence (a.u.)			Fluorescence (a.u.)			Fluorescence (a.u.)			Fluorescence (a.u.)			Fluorescence (a.u.)			Fluorescence (a.u.)			Fluorescence (a.u.)			Fluorescence (a.u.)			Fluorescence (a.u.)			Fluorescence (a.u.)
		Mean	Standard error		Mean	Standard error		Mean	Standard error		Mean	Standard error		Mean	Standard error		Mean	Standard error		Mean	Standard error		Mean	Standard error		Mean	Standard error		Mean	Standard error		Mean	Standard error		Mean	Standard error
0		0	0		0	0		0	0		0	0		0	0		0	0		0	0		0	0		0	0		0	0		0	0		0	0
0.5		0.5406	1.77662		-1.49572	1.16007		1.49627	2.62831		1.76082	1.63283		0.653727	1.33672		-0.516818	1.62008		1.3166	3.11973		1.2245	0.693026		0.704083	1.54626		0.208667	1.91157		0.436364	4.61089		2.23636	1.81577
1		0.4785	1.98359		-0.1895	1.04642		1.03455	2.60439		2.45473	2.21412		2.09355	1.72127		1.15818	3.32544		3.4177	3.00089		2.1187	1.22807		1.22633	1.86037		1.72525	1.69924		0.990636	3.95762		4.26018	2.03354
1.5		0.934	2.16017		-0.9707	1.63842		1.86555	3.37805		3.78064	2.38987		2.397	2.1976		2.78818	3.36599		3.9376	2.08437		2.1154	1.44715		2.007	1.72534		3.013	1.80568		0.784818	4.53813		4.92582	2.11094
2		1.4951	1.96887		-0.6001	1.8698		2.72273	3.67341		4.65591	2.73932		3.39673	2.46565		3.37982	4.02839		4.4223	2.12922		3.4985	1.26695		2.55558	1.78633		4.06517	2.0406		2.54773	6.02093		5.88473	2.67868
2.5		1.7515	2.66669		-0.0833	1.97529		4.19745	4.00189		5.65655	3.1954		4.03964	2.02176		3.17373	4.1025		4.3787	1.53614		4.3695	1.10829		2.71925	1.88864		5.00192	2.30414		3.41073	6.98215		6.33345	2.11843
3		1.7263	3.36472		-0.3723	2.77863		4.70127	4.09764		6.57582	3.38263		4.59564	1.95053		3.57182	4.351		5.2659	1.89756		5.05817	4.71326		3.21675	2.64923		5.40325	2.82514		4.41918	7.48176		6.68764	2.12158

## Sheet: Data C
		Urea in archaeal 4ME diether G1PC lipids			Urea in 4ME diether G3PC lipids			Urea in diether G3PC lipids			Urea in 4ME Diester G3PC lipids			Urea in bacterial diester G3PE-PG-CA lipids			Glycine in archaeal 4ME diether G1PC lipids			Glycine in 4ME diether G3PC lipids			Glycine in diether G3PC lipids			Glycine in 4ME Diester G3PC lipids			Glycine in bacterial diester G3PE-PG-CA lipids			Glycerol in archaeal 4ME diether G1PC lipids			Glycerol in 4ME diether G3PC lipids			Glycerol in diether G3PC lipids			Glycerol in 4ME Diester G3PC lipids			Glycerol in bacterial diester G3PE-PG-CA lipids			2-aminoethyl phosphonic acid in archaeal 4ME diether G1PC lipids
Time (min)		Fluorescence (a.u.)			Fluorescence (a.u.)			Fluorescence (a.u.)			Fluorescence (a.u.)			Fluorescence (a.u.)			Fluorescence (a.u.)			Fluorescence (a.u.)			Fluorescence (a.u.)			Fluorescence (a.u.)			Fluorescence (a.u.)			Fluorescence (a.u.)			Fluorescence (a.u.)			Fluorescence (a.u.)			Fluorescence (a.u.)			Fluorescence (a.u.)			Fluorescence (a.u.)
		Mean	Standard deviation		Mean	Standard deviation		Mean	Standard deviation		Mean	Standard deviation		Mean	Standard deviation		Mean	Standard deviation		Mean	Standard deviation		Mean	Standard deviation		Mean	Standard deviation		Mean	Standard deviation		Mean	Standard deviation		Mean	Standard deviation		Mean	Standard deviation		Mean	Standard deviation		Mean	Standard deviation		Mean	Standard deviation
0		0	0		0	0		0	0		0	0		0	0		0	0		0	0		0	0		0	0		0	0		0	0		0	0		0	0		0	0		0	0		0	0
0.5		1.08562	0.909448		3.26446	2.56867		-0.211385	0.677101		0.0606154	1.90169		-1.83523	4.93265		2.67142	2.06876		3.198	6.1502		0.480545	0.400485		1.00882	3.18233		-0.150909	1.28862		1.28	0.963695		2.07364	2.36801		1.72464	0.619339		0.609636	1.43069		0.653727	1.33672		1.58069	0.335159
1		2.42377	2.48554		5.76992	5.00971		-1.06323	1.0812		-0.773308	3.55819		-2.39823	6.02317		5.05517	3.77956		8.89509	5.75315		0.834818	0.723976		2.006	6.04309		-0.664727	2.43707		3.53336	1.89695		4.85272	2.79109		1.85327	0.656669		1.90018	2.17622		2.09355	1.72127		2.37754	0.566804
1.5		4.63331	5.78135		6.92446	4.84653		-2.17054	1.45406		-0.719462	4.2553		-1.46777	5.29223		6.93267	4.43404		11.4767	8.87639		1.07191	0.865986		1.22964	6.21168		-0.719182	2.90869		4.22627	2.89531		7.2597	3.48353		1.74755	0.737275		2.69655	3.24227		2.397	2.1976		4.17062	0.617222
2		7.32631	6.61295		7.53485	3.55215		-2.17415	1.62935		-2.274	6.12506		-1.76838	7.55035		8.97683	5.69857		14.729	9.20792		0.998636	0.866705		1.24273	5.83508		-0.249364	3.53591		6.41982	3.59043		8.67423	4.75918		1.50155	0.69395		3.23391	3.38211		3.39673	2.46565		5.50885	0.640053
2.5		8.66492	7.6399		7.22754	3.28782		-1.899	1.40328		-2.69654	7.33371		-2.43131	9.73971		11.0378	6.18797		16.1483	9.97051		1.15536	0.875433		1.28973	6.24848		0.372273	3.52279		8.49909	4.84265		8.58095	7.1322		1.41227	0.958612		3.59136	3.20472		4.03964	2.02176		6.86669	0.866676
3		9.76931	7.65924		8.95723	3.09598		-1.39408	1.29109		-3.16385	7.96414		-3.31969	11.5838		12.7873	6.38219		17.4441	7.73849		1.11518	0.98583		1.52027	7.02896		0.739727	3.61366		9.75873	4.87362		10.4485	8.72009		1.38391	1.17452		3.52891	3.62422		4.59564	1.95053		7.512	0.948358
[truncated: 28 more columns]

## Sheet: Data D
		Urea in 12:0 Diether G3PC lipids			Urea in 16:0 Diether G3PC lipids			Urea in 18:0 Diether G3PC lipids			Glycine in 12:0 Diether G3PC lipids			Glycine in 16:0 Diether G3PC lipids			Glycine in 18:0 Diether G3PC lipids			Glycerol in 12:0 Diether G3PC lipids			Glycerol in 16:0 Diether G3PC lipids			Glycerol in 18:0 Diether G3PC lipids			2-aminoethyl phosphonic acid in 12:0 Diether G3PC lipids			2-aminoethyl phosphonic acid in 16:0 Diether G3PC lipids			2-aminoethyl phosphonic acid in 18:0 Diether G3PC lipids			Deoxyribose in 12:0 Diether G3PC lipids			Deoxyribose in 16:0 Diether G3PC lipids			Deoxyribose in 18:0 Diether G3PC lipids			Ribose in 12:0 Diether G3PC lipids
Time (min)		Fluorescence (a.u.)			Fluorescence (a.u.)			Fluorescence (a.u.)			Fluorescence (a.u.)			Fluorescence (a.u.)			Fluorescence (a.u.)			Fluorescence (a.u.)			Fluorescence (a.u.)			Fluorescence (a.u.)			Fluorescence (a.u.)			Fluorescence (a.u.)			Fluorescence (a.u.)			Fluorescence (a.u.)			Fluorescence (a.u.)			Fluorescence (a.u.)			Fluorescence (a.u.)
		Mean	Standard deviation		Mean	Standard deviation		Mean	Standard deviation		Mean	Standard deviation		Mean	Standard deviation		Mean	Standard deviation		Mean	Standard deviation		Mean	Standard deviation		Mean	Standard deviation		Mean	Standard deviation		Mean	Standard deviation		Mean	Standard deviation		Mean	Standard deviation		Mean	Standard deviation		Mean	Standard deviation		Mean	Standard deviation
0		0	0		0	0		0	0		0	0		0	0		0	0		0	0		0	0		0	0		0	0		0	0		0	0		0	0		0	0		0	0		0	0
0.5		0.734	0.866817		0.2161	0.744622		-0.4425	1.68533		0.2414	1.06755		0.5572	0.326179		0.8348	0.786873		0.2191	2.36734		1.6008	0.488639		-0.2628	1.01137		-0.156364	1.20026		0.00736364	0.720949		0.959909	0.645789		0.583	0.966035		0.410571	0.800697		0.400429	1.17838		0.5798	0.409526
1		1.4243	0.958611		-0.0158	1.42335		-0.1584	2.81319		0.1966	1.96863		1.0267	0.363833		1.6934	1.00357		0.4141	2.96163		1.7297	0.540824		-0.3625	1.77574		0.342273	1.31114		1.62273	1.8102		1.67064	0.974951		1.89179	1.23309		0.696071	1.19407		0.762786	1.83888		0.8548	0.693788
1.5		2.5929	1.29762		-1.1133	1.14894		0.694	2.73035		0.0446	2.86319		1.2922	0.490037		2.2153	0.990099		0.1039	2.87359		1.6391	0.678405		-0.6354	2.14714		1.40409	1.32816		1.98682	2.21068		2.31818	1.03693		2.32614	2.51551		0.7475	1.26755		1.37736	1.99756		1.7774	0.990861
2		2.9736	1.08234		-0.6435	1.51782		1.1938	2.95083		-0.6531	3.20783		1.2212	0.478769		3.2243	1.21224		0.745	3.18493		1.5151	0.729951		-0.1121	2.4973		2.065	1.16599		1.82136	2.4354		2.97327	1.89479		2.21336	3.66805		0.793643	1.21039		1.70886	2.32481		2.1388	1.42317
2.5		3.8352	1.24367		-0.6707	1.65494		1.7308	2.53539		-0.7481	3.48878		1.3665	0.553794		3.6214	1.13885		1.1879	3.37814		1.3964	1.00894		1.1159	3.47329		2.71709	1.13772		1.77091	2.53968		3.01409	1.78333		3.05121	3.1972		0.797214	0.99892		1.74271	2.50812		2.692	1.66784
3		4.2434	1.86456		-0.1611	1.70059		2.4206	2.41971		-0.3724	3.07176		1.2993	0.815793		3.9313	1.42187		1.861	3.81473		1.3762	1.23776		2.9162	5.98018		3.69891	1.10048		1.73155	2.37156		3.47691	2.08103		3.95029	3.68744		0.624929	1.10193		2.15814	2.65335		3.4564	1.86809
[truncated: 4 more columns]

## Sheet: Data E
		Urea in 18:0 Diether G3PC lipids			Urea in 18:1 Diether G3PC lipids			Glycine in 18:0 Diether G3PC lipids			Glycine in 18:1 Diether G3PC lipids			Glycerol in 18:0 Diether G3PC lipids			Glycerol in 18:1 Diether G3PC lipids			2-aminoethyl phosphonic acid in 18:0 Diether G3PC lipids			2-aminoethyl phosphonic acid in 18:1 Diether G3PC lipids			Deoxyribose in 18:0 Diether G3PC lipids			Deoxyribose in 18:1 Diether G3PC lipids			Ribose in 18:0 Diether G3PC lipids			Ribose in 18:1 Diether G3PC lipids
Time (min)		Fluorescence (a.u.)			Fluorescence (a.u.)			Fluorescence (a.u.)			Fluorescence (a.u.)			Fluorescence (a.u.)			Fluorescence (a.u.)			Fluorescence (a.u.)			Fluorescence (a.u.)			Fluorescence (a.u.)			Fluorescence (a.u.)			Fluorescence (a.u.)			Fluorescence (a.u.)
		Mean	Standard deviation		Mean	Standard deviation		Mean	Standard deviation		Mean	Standard deviation		Mean	Standard deviation		Mean	Standard deviation		Mean	Standard deviation		Mean	Standard deviation		Mean	Standard deviation		Mean	Standard deviation		Mean	Standard deviation		Mean	Standard deviation
0		0	0		0	0		0	0		0	0		0	0		0	0		0	0		0	0		0	0		0	0		0	0		0	0
0.5		-0.4425	1.68533		8.4828	5.11725		0.8348	0.786873		1.8467	2.7825		-0.2628	1.01137		0.3604	1.80894		0.9268	0.670808		-0.1691	1.37939		0.3725	1.26856		2.31733	4.36697		0.8968	0.91075		3.021	2.4666
1		-0.1584	2.81319		13.2924	9.45359		1.6934	1.00357		1.1262	4.73161		-0.3625	1.77574		1.7243	2.50281		1.5072	0.854208		1.7166	2.4557		0.592167	1.93589		4.01617	3.10222		1.4667	0.821486		5.6076	3.65047
1.5		0.694	2.73035		14.2152	8.72125		2.2153	0.990099		2.8509	4.1842		-0.6354	2.14714		2.3581	2.41317		2.1192	0.843076		3.2817	2.49982		1.09367	2.00209		3.91633	3.64198		2.2218	0.937556		5.272	2.57181
2		1.1938	2.95083		12.8033	4.81802		3.2243	1.21224		5.7569	3.71827		-0.1121	2.4973		3.6338	2.73581		2.7452	1.83122		3.4542	3.02201		1.25742	2.10255		3.81808	3.81068		3.128	1.25232		5.9552	2.8111
2.5		1.7308	2.53539		11.6182	5.58375		3.6214	1.13885		5.2223	5.59907		1.1159	3.47329		5.2928	2.76486		2.7321	1.60054		3.5151	3.89289		1.21967	2.19695		4.41142	5.84638		3.9177	1.34474		6.0958	3.5164
3		2.4206	2.41971		11.0786	5.08114		3.9313	1.42187		8.2412	5.55		2.9162	5.98018		6.3765	2.2883		3.1719	1.91698		4.9134	3.44144		1.695	2.58415		4.42	6.48354		5.2987	1.48592		8.1656	3.92675
