# Supplementary material for: Systematic comparison of unilamellar vesicles reveals that archaeal core lipid membranes are more permeable than bacterial membranes
Source: PLoS Biol. 2023 Apr 4;21(4):e3002048. doi: 10.1371/journal.pbio.3002048 (PMC10072491; doi:10.1371/journal.pbio.3002048)
Supplement: S2 File — Summary of significance and p-values estimated using two-tailed Mann–Whitney tests between distributions of CF fluorescence after 3 min of delivery of glycine, alanine, leucine, aspartic acid, glutamine, tryptophan, glyceraldehyde, dihydroxyacetone, glycerol, deoxyribose, ribose, arabinose, urea, cytosine, uracil, phosphonate, adenine, or guanine to individual vesicles made of archaeal 4ME diether G1PC or bacterial diester G3PE-PG-CA lipids. (XLSX) [file pbio.3002048.s012.xlsx]

## Sheet: Glycine
Lipid membranes	Significant?	Summary	P Value
Archaeal 4ME 16:0 Diether G1PC vs. Bacterial Diester G3PE-PG-CA	Yes	****	<0,0001

## Sheet: Alanine
Lipid membranes	Significant?	Summary	P Value
Archaeal 4ME 16:0 Diether G1PC vs. Bacterial Diester G3PE-PG-CA	Yes	****	<0,0001

## Sheet: Leucine
Lipid membranes	Significant?	Summary	P Value
Archaeal 4ME 16:0 Diether G1PC vs. Bacterial Diester G3PE-PG-CA	Yes	**	0.0032

## Sheet: Aspartic acid
Lipid membranes	Significant?	Summary	P Value
Archaeal 4ME 16:0 Diether G1PC vs. Bacterial Diester G3PE-PG-CA	Yes	****	<0,0001

## Sheet: Glutamine
Lipid membranes	Significant?	Summary	P Value
Archaeal 4ME 16:0 Diether G1PC vs. Bacterial Diester G3PE-PG-CA	Yes	*	0.0355

## Sheet: Tryptophan
Lipid membranes	Significant?	Summary	P Value
Archaeal 4ME 16:0 Diether G1PC vs. Bacterial Diester G3PE-PG-CA	Yes	****	<0.0001

## Sheet: Glyceraldehyde
Lipid membranes	Significant?	Summary	P Value
Archaeal 4ME 16:0 Diether G1PC vs. Bacterial Diester G3PE-PG-CA	Yes	**	0.0011

## Sheet: Dihydroxyacetone
Lipid membranes	Significant?	Summary	P Value
Archaeal 4ME 16:0 Diether G1PC vs. Bacterial Diester G3PE-PG-CA	No	n.s.	0.24

## Sheet: Glycerol
Lipid membranes	Significant?	Summary	P Value
Archaeal 4ME 16:0 Diether G1PC vs. Bacterial Diester G3PE-PG-CA	Yes	*	0.019

## Sheet: Deoxyribose
Lipid membranes	Significant?	Summary	P Value
Archaeal 4ME 16:0 Diether G1PC vs. Bacterial Diester G3PE-PG-CA	Yes	****	<0.0001

[truncated: 8 more sheets: Ribose, Arabinose, Urea, Cytosine, Uracil, 2-AEP, Adenine, Guanine]
