# Supplementary material for: Systematic comparison of unilamellar vesicles reveals that archaeal core lipid membranes are more permeable than bacterial membranes
Source: PLoS Biol. 2023 Apr 4;21(4):e3002048. doi: 10.1371/journal.pbio.3002048 (PMC10072491; doi:10.1371/journal.pbio.3002048)
Supplement: S3 File — Numerical values of the mean change in the size of vesicles made of archaeal 4ME diether G1PC lipids or bacterial diester G3PE-PG-CA lipids exposed to leucine, aspartic acid, tryptophan, and deoxyribose. These data are used in S3 Fig. (XLSX) [file pbio.3002048.s013.xlsx]

## Sheet: Data A
		Deoxyribose in archaeal 4ME diether G1PC lipids			Tryptophan in archaeal 4ME diether G1PC lipids			Aspartic acid in bacterial diester G3PE-PG-CA lipids			Leucine in bacterial diester G3PE-PG-CA lipids
Time (min)		Normalized vesicle size			Normalized vesicle size			Normalized vesicle size			Normalized vesicle size
		Mean	Standard Error		Mean	Standard Error		Mean	Standard Error		Mean	Standard Error
0		1	0		1	0		1	0		1	0
0.5		0.99074	0.00939013		1.01319	0.00587746		1.00999	0.0108946		1.00999	0.0108946
1		0.974282	0.00680259		1.00671	0.00722708		1.00615	0.00719088		1.00615	0.00719088
1.5		0.981593	0.00673384		0.99459	0.00867471		1.00698	0.00603036		1.00698	0.00603036
2		0.995225	0.00903433		1.01259	0.00915025		1.02091	0.00736357		1.02091	0.00736357
2.5		0.973713	0.00528604		1.00982	0.00813716		1.01129	0.00655597		1.01129	0.00655597
3		0.983097	0.00659095		1.01331	0.00803273		1.00379	0.0111876		1.00379	0.0111876
